# Supplementary material for: Calculation of Lipophilicity of Organophosphate Pesticides Using Density Functional Theory
Source: Membranes (Basel). 2022 Jun 19;12(6):632. doi: 10.3390/membranes12060632 (PMC9228327; doi:10.3390/membranes12060632)
Supplement: Supplementary file 1 [file membranes-12-00632-s001.zip]

Archive with 1 entries (1 files):
- membranes-1747464-supplementary.pdf
